# Supplementary material for: Lithiophilic Interlayer with Electrolyte-Reservoir and Dendrite-Buffer for High-Performance Lithium Metal Batteries
Source: Nanomaterials (Basel). 2025 May 9;15(10):710. doi: 10.3390/nano15100710 (PMC12113982; doi:10.3390/nano15100710)
Supplement: Supplementary file 1 [file nanomaterials-15-00710-s001.zip]

Archive with 1 entries (1 files):
- nanomaterials-3557464-supplementary.pdf
